# Supplementary material for: Impact of Exercise-Induced Pulmonary Hypertension on Right Ventricular Function and on Worsening of Cardiovascular Risk in HIV Patients
Source: J Clin Med. 2022 Dec 10;11(24):7349. doi: 10.3390/jcm11247349 (PMC9781486; doi:10.3390/jcm11247349)
Supplement: Supplementary file 1 [file jcm-11-07349-s001.zip]

Archive with 1 entries (1 files):
- jcm-2028709-supplementary.pdf
